# Supplementary material for: “It Was Just Really Hard to Be Pregnant in a Smaller Town …”: Pregnant and Parenting Teenagers’ Perspectives of Social Support in Their Rural Communities
Source: Int J Environ Res Public Health. 2022 Dec 16;19(24):16906. doi: 10.3390/ijerph192416906 (PMC9778672; doi:10.3390/ijerph192416906)
Supplement: Supplementary file 1 [file ijerph-19-16906-s001.zip]

Archive with 1 entries (1 files):
- ijerph-2036301-supplementary.pdf
